# Supplementary material for: Comprehensive genomic characterization of gene therapy-induced T-cell acute lymphoblastic leukemia
Source: Leukemia. 2020 Mar 3;34(10):2785–9. doi: 10.1038/s41375-020-0779-z (PMC8321895; doi:10.1038/s41375-020-0779-z)
Supplement: Supplementary file 2 — Supplemental Table 1 [file 41375_2020_779_MOESM2_ESM.xlsx]

## Sheet: Immunophenotype
	WAS1	WAS5	WAS6	WAS7	WAS8		WAS1	WAS5	WAS6	WAS7	WAS8		WAS1	WAS5	WAS6	WAS7	WAS8
Gene Name	normalized counts (DESeq2 median of ratios)		absolute RPKM				relative to median						relative to mean
CD1A	23265.7	4711.41	512.743	741.833	9428.2		4.93816	1	0.10883	0.157454	2.00114		3.00902	0.609341	0.0663146	0.0959435	1.21938
CD2	29805	30621.2	17644.7	11583.4	39345.9		1	1.02738	0.592004	0.388639	1.32011		1.15523	1.18687	0.683902	0.448968	1.52503
CD3D	75216.1	73492	50669.9	74560.8	85046.2		1.00879	0.985666	0.679579	1	1.14063		1.04762	1.02361	0.705739	1.03849	1.18454
CD3E	109397	94125.2	111486	134123	157779		0.981268	0.844282	1	1.20306	1.41524		0.901264	0.775446	0.918468	1.10497	1.29986
CD3G	12281.3	18773.6	23181.8	14152.8	19088.7		0.65418	1	1.23481	0.753868	1.01678		0.701965	1.07305	1.325	0.808934	1.09105
CD247	32388.1	26559	52118.3	15434	36924.4		1	0.820023	1.60918	0.476533	1.14006		0.990923	0.81258	1.59458	0.472208	1.12971
CD4	37965.6	21061.3	3704.61	2153.25	62028.2		1.80262	1	0.175897	0.102237	2.94512		1.49573	0.829755	0.145951	0.0848318	2.44373
CD5	30362.8	34497.3	24946.5	26673.4	29152.9		1.0415	1.18333	0.855712	0.914951	1		1.04244	1.18439	0.856484	0.915776	1.0009
CD7	101596	70552.2	64938.7	31734	18587		1.56449	1.08644	1	0.488676	0.286223		1.76745	1.22739	1.12973	0.552072	0.323355
CD8A	41936.3	61921.6	5355.61	18098.1	85350.1		1	1.47656	0.127708	0.431561	2.03523		0.985987	1.45587	0.125919	0.425513	2.00671
CD8B	8469.06	12801.8	596.438	177.063	4434.67		1.90974	2.88676	0.134494	0.039927	1		1.5992	2.41735	0.112625	0.0334345	0.837391
CD25	85.9004	187.056	82.8142	36.6337	137.903		1	2.17759	0.964072	0.426467	1.60538		0.809912	1.76366	0.780813	0.345401	1.30022
CD33	4259.93	2159.65	317.161	168.922	399.193		10.6714	5.41004	0.794505	0.42316	1		2.91582	1.47823	0.217089	0.115623	0.273238
CD34	1724.06	1021.31	31.7161	697.058	357.459		2.47333	1.46517	0.0454999	1	0.51281		2.24979	1.33274	0.0413875	0.909619	0.466462
CD44	81949	44413.3	57508.3	31923.2	52286.1		1.56732	0.849429	1.09988	0.61055	1		1.52844	0.82836	1.0726	0.595405	0.975196
CD117	324.244	154.046	4699.26	4579.22	52.6208		1	0.475094	14.493	14.1228	0.162288		0.165272	0.0785198	2.39529	2.3341	0.0268217
Immunophenotype	WAS1 *	WAS5	WAS6	WAS7	WAS8 *	WAS10		*WAS1 and WAS8 also developed AML
Material	BM	PB	PB-frozen	PB	PB	BM		BM: bone marrow
T-cell markers								PB: peripheral blood
CD1	42	22	3	98	11	CD1a <1		PB-frozen: immunophenotyping performed on thawed PBMC
CD2	NA	NA	NA	NA	NA	95
CD3	13	16	98	98	16	78
CD4	63	68	4	4	90	<1
CD5	53	77	99	98	95	93
CD7	45	76	96	94	86	94
CD8	64	69	9	3	89	14
CD4/CD8	61	58	2	0	84	NA
CD5+/CD3-	NA	62	NA	NA	NA	NA
CD7+/CD3-	NA	62	NA	NA	NA	NA
CD71	3	2	NA	1	0	NA
B-cell markers
CD9	NA	NA	NA	NA	NA	NA
CD10	52	NA
CD19/CD10	0	0	0	1	0	NA
CD19	1	0	6	6	1	2
CD20	0	1	2	2	1	<1
CD22	1	0	4	NA	1	<1
CD24	NA	NA	NA	NA	NA	NA
sIgM/CD19	0	0	1	NA	0	NA
sIgD/CD19	0	0	0	NA	1	NA
k/l/CD19	1/0	3/0	1/0	NA	1/0	NA
CD19/CD10 (gated to CD45low)	1	0	0	1	0	NA
CD19/CD34 (gated to CD45low)	0	0	0	0	0	NA
Cytoplasmic markers
TdT	WEAK+	WEAK +	2	WEAK +	89	NA
cyCD3	61	76	94	96	94	97
cyMPO	21	16	5	3	6	<1
cyCD22	1	1	4	4	7	<1
cyIgM/CD19	0	0	1	1	0	NA
cyIgD/CD19	0	0	1	1	0	NA
cyCD79a	2	1	3	0	0	<1
Myeloid markers
CD13	NA	NA	NA	NA	NA	2
CD11b	NA	NA	NA	NA	NA	2
CD15	NA	NA	NA	NA	NA	2
CD33	25	25	2	4	3	<1
CDw65	NA	NA	NA	NA	NA	NA
CD14	NA	NA	NA	NA	NA	<1
CD41	NA	NA	NA	NA	NA	NA
CD61	NA	NA	NA	NA	NA	<1
Stem cell markers
CD34	1	2	0	8	0	<1
CD38	93	97	99	98	93	NA
HLA-DR	64	20	9	5	91	3
CD117(c-kit)	NA	NA	NA	NA	NA	<1
