# Supplementary material for: Comprehensive genomic characterization of gene therapy-induced T-cell acute lymphoblastic leukemia
Source: Leukemia. 2020 Mar 3;34(10):2785–9. doi: 10.1038/s41375-020-0779-z (PMC8321895; doi:10.1038/s41375-020-0779-z)
Supplement: Supplementary file 4 — Supplemental Table 3 [file 41375_2020_779_MOESM4_ESM.xlsx]

## Sheet: marker genes
Cluster#	TLX1	TAL2	HOXA	TAL1	NKX2.1	TLX3	LMO2-LYL1	LMO1/2
Number of marker genes	35	64	18	2	38	6	32(33)	12(13)
	ARHGEF26	AIF1L	ARHGAP22	C14orf39	BCCIP	ABHD12B	ACSF2	ABTB2
	ARMC4	ALDH1A2	ATP9A	TAL1	C14orf2	CTBP2	ACSL5	FILIP1L
	BMPR1B	ASPDH	BCHE		CHDH	NDFIP2	ACTA2	HAUS2
	C2orf40	BOLL	CHRDL1		CORO2A	TLX3	ALDH4A1	KDELC1
	CCDC141	C11orf80	DPF3		CREG2	TRIO	ANGPTL6	METRN
	CCR4	C16orf45	GFRA1		DAB1	VEGFC	CD244	METTL24
	CFTR	C3orf52	HOXA1		DLEU1		CD82	MMD
	CPB2	C3orf67	HOXA10		DNAH17		DFFB	PBX4
	EMB	CADM4	HOXA2		EGLN1		GPX1	PPP4R1L
	EXOC4	CBR1	HOXA3		ETV5		HCST	SCML2
	FBXL7	CD6	HOXA4		F2RL3		IER2	SYNM
	FRZB	CD8A	HOXA5		FXN		IL9R	TRIM59
	GLI3	CELSR1	HOXA6		HES6		KLHL33	(LMO2)
	JPH1	CEND1	HOXA7		HIST1H4D		LAT2
	KCNK12	CHN1	HOXA9		HRK		LST1
	KIAA0922	CNIH2	KIAA0087		LCT		LY86
	LRP11	DEFB1	RHOBTB1		LSMD1		LYL1
	MSRB3	DRAXIN	SKAP2		MACROD2		P2RX1
	MYLK	EPB41L4A			MAP6D1		PGLYRP2
	MYO1H	EPHA3			NDUFS3		PTPLAD2
	OR13A1	FAM149A			NKX2-1		RABGGTA
	PTPRF	FAM83H			NLE1		RGS1
	RAI14	FBXO2			NPNT		RGS18
	SCG2	FRMD5			NT5DC2		SIAE
	SETBP1	FZD9			PKIB		SLC17A9
	SGOL2	GALM			PLEKHG1		ST6GALNAC3
	SLC25A24	GPM6A			PPP2R3C		TALDO1
	SLC2A13	GPR17			PTPRF		TBXAS1
	TLX1	GPR56			RCC1		TNFRSF14
	TLX1NB	HNRNPLL			SHROOM1		TRPM2
	TP73	HUNK			SLC35E4		UMODL1
	TTN	KIAA1217			SMYD2		ZNF185
	USP1	KIAA1671			STK32C		(LMO2)
	USP54	KLC2			TENM3
	ZNF367	KLHL3			TLE1
		KLHL32			TMEM178B
		KREMEN2			TMEM27
# according to Liu Y, et al. Nat Genet. 2017		LRRC14B			YAP1
		LRRC28
		MST1R
		OBSCN
		OSBPL5
		PAX9
		PC
		PCSK5
		PLA2G2C
		PLEKHH2
		PLLP
		PLXDC1
		PRKAA2
		PRKCZ
		PRR15
		RASSF6
		RORC
		SCN2A
		SYT1
		SYT7
		TAL2
		TFAP2C
		TMEM38B
		TP53I11
		TRIB2
		USP20
		WWC1
