# Supplementary material for: Comprehensive genomic characterization of gene therapy-induced T-cell acute lymphoblastic leukemia
Source: Leukemia. 2020 Mar 3;34(10):2785–9. doi: 10.1038/s41375-020-0779-z (PMC8321895; doi:10.1038/s41375-020-0779-z)
Supplement: Supplementary file 5 — Supplemental Table 4 [file 41375_2020_779_MOESM5_ESM.xlsx]

## Sheet: clustering wo LMO2
ID/cluster	Karyotype	Cluster #	Genetic Lesion	ETP status
TAL2 cluster
PATGKE	46,XY[20]	TAL2	TAL2-TCRB	notETP
PATGMP	46,XY,t(1;14)(p32;q11.2)[9]/46,XY[11]	TAL1	TAL1-TCRA	notETP
WAS1	46,XY,t(7;9)(q34;q32),arr9p21.3(21901322-21993460)×0,arr14q11.2(22415511-22992672)×0	.	TAL2-TCRB	.
WAS5	46,XY,t(1;8)(q3l;q23), idic(17)(p13),arr7pl4.1(38311203-38369498)×1,arr17q11.2-q25.3(28360817-81108061)×3	.	TCRA/D-CCND3	.
PATKVD		LMO2_LYL1	LMO2-TCRB	notETP
WAS8	46,XY,t(14;20)(q11;q13),arr4q31.23(153.143.924-153.264.768)×1,arr9p21.3(21.885.253-23.843.918)×0,arr14q11.2(22.565.588-22.917.192)×0	.	TCRA/D-CEBPB	.
PASSSR	46,XY[42]	TAL2	TCRB-TAL2 (WGS)	notETP
PATRNA	46,XY,t(7;9)(q34;q34),del(12)(p12)[3]/46,XY[29]	TAL2	TCRB-TAL2	notETP
PARFPJ	46,XY[20]	TAL2	TCRB-TAL2	N/A
TAL1 cluster
PARASZ	46,XX[30]	TAL1	TAL1_ins	N/A
PASYWF		Unknown	TAL1_ins	notETP
WAS7	46,XY,t(7;12)(q34;p13),arr7p14.1(38296176-38382567)×1	.	TCRB-ETV6	.
PAUCDC	46,XY,der(4)t(4;13)(p15;q14),del(6)(q13q21)[17]/46,XY[3]	TAL1	wt	notETP
PARVHY	46,XY[20]	TAL1	TAL1_del	N/A
LMO2/LYL1 cluster
PASILW	46,XX,t(7;11)(q35;p13)[6]/46,XX[24]	LMO2_LYL1	LMO2-TCRB	N/A
PATHGY	46,XY,add(1)(p36.1),-11,+19,der(19)t(11;19)(q13;q13.3)[20]/46,XY[2]	Unknown	wt	notETP
WAS6	46,XY,t(8;14)(q24;q 11), del(2q?21),der(16)ins(16;2)(p12;q?q?),t(?;16)(q?;q?22),del(6)(q 12q21),arr2q22.1-q22.3(137057455-145116143)×1,arr2q32.1(183891677-185962420)×1,arr6q12-q21(67978960-109783861)×1,arr14q11.2(22565588-22924003)×1,arr16p13.3(3565534-11956555)×1,arr16p13.11-p12.3(15491527-18162167)×3,arr16p12.2-p11.2(22645706-22824853)×1,16q24.1-q24.3(86910462-89623691)×1	.	TCRA/D-MYC	.
PAUBPY	46,XY,add(7)(p22)[3]/46,XY[2]	Unknown	wt	notETP
PASJJR	46,XY,t(5;6)(q13;p23),add(9)(p24)[6]/46,XY[7]	TLX3	TLX3-CASC15	ETP
PASFLK		LMO2_LYL1	wt	ETP
PATGWP	45,XY,der(5)t(1;5)(q21;q13),t(7;14)(q15;q32),der(8;12)(q10;q10)[16]/46,XY[4]	LMO2_LYL1	wt	nearETP
WAS10	46,XY[20].nuc ish (5'TCRB,3'TCRB)x2(5'TCRB con 5'TCRBx2)[200](CDKN2Ax0,D9Z1x2)[96/200],(TRA/Dx2)(5'TRA/D sep 3'TRA/Dx1)
# according to Liu Y, et al. Nat Genet. 2017

## Sheet: clustering
ID/cluster	Karyotype	Cluster #	Genetic Lesion	ETP status
TAL1 cluster
PAUBCB	46,XY[40]	Unknown	LYL1-TCRB	notETP
PASVIN	46,XY,del(9)(p13),t(11;14)(p13;q11.2)[9]/46,XY[11]	Unknown	TCRA-LMO2	notETP
PARXHT	46,XX,del(6)(q21q23)[17]/46,XX[3]	Unknown	wt	N/A
PATMRE	46,XY,+5,del(5)(q13q33),der(5)t(5;11)(q13;q13),-11[15]/46,XY[5]	Unknown	wt	nearETP
PARVEI	46,XX,del(11)(q21q23.1),del(13)(q12q21)[19]/46,XX[1]	Unknown	wt	N/A
PARMFF	44,X,-Y,dic(9;21)(p13;p11.2)[13]/46,XY[7]	Unknown	wt	N/A
PARMUC	46,XY[20]	Unknown	wt	N/A
PATBGC	46,XX,t(4;12;9)(q13;p13q34)[20]	TAL1	TAL1_ins	ETP
PASYSJ	46,XY,t(11;14)(p13;q11.2)[12]/47,idem,+20[2]/46,XY[11]	LMO2_LYL1	wt	notETP
WAS7	46,XY,t(7;12)(q34;p13),arr7p14.1(38296176-38382567)×1	.	TCRB-ETV6	.
PASHUP	46,XY,add(9)(p21),del(9)(p21),t(16;22)(p13.3;q11.2)[18]	TAL1	TAL1_del	N/A
PASINX	46,XY,t(11;14)(p13;q11.2)[4]/46,XY[16]`	LMO2_LYL1	LMO2-TCRA	N/A
PATHGY	46,XY,add(1)(p36.1),-11,+19,der(19)t(11;19)(q13;q13.3)[20]/46,XY[2]	Unknown	wt	notETP
WAS6	46,XY,t(8;14)(q24;q 11), del(2q?21),der(16)ins(16;2)(p12;q?q?),t(?;16)(q?;q?22),del(6)(q 12q21),arr2q22.1-q22.3(137057455-145116143)×1,arr2q32.1(183891677-185962420)×1,arr6q12-q21(67978960-109783861)×1,arr14q11.2(22565588-22924003)×1,arr16p13.3(3565534-11956555)×1,arr16p13.11-p12.3(15491527-18162167)×3,arr16p12.2-p11.2(22645706-22824853)×1,16q24.1-q24.3(86910462-89623691)×1	.	TCRA/D-MYC	.
PATKVD		LMO2_LYL1	LMO2-TCRB	notETP
PATRGV	46,XX,t(1;11)(p36.1;p11.2)[18]/46,XX[2]	LMO2_LYL1	FOXJ3-LMO2	notETP
WAS8	46,XY,t(14;20)(q11;q13),arr4q31.23(153.143.924-153.264.768)×1,arr9p21.3(21.885.253-23.843.918)×0,arr14q11.2(22.565.588-22.917.192)×0	.	TCRA/D-CEBPB	.
WAS1	46,XY,t(7;9)(q34;q32),arr9p21.3(21901322-21993460)×0,arr14q11.2(22415511-22992672)×0	.	TAL2-TCRB	.
WAS5	46,XY,t(1;8)(q3l;q23), idic(17)(p13),arr7pl4.1(38311203-38369498)×1,arr17q11.2-q25.3(28360817-81108061)×3	.	TCRA/D-CCND3	.
PASWFN	46,XY[23]	LMO1/2	wt	ETP
PARTLY	49,XY,del(13)(q12q32),+18,add(18)(q21),+mar1,+mar2[18]/46,XY[2]	TLX3	wt	ETP
PAUBPY	46,XY,add(7)(p22)[3]/46,XY[2]	Unknown	wt	notETP
PASJJR	46,XY,t(5;6)(q13;p23),add(9)(p24)[6]/46,XY[7]	TLX3	TLX3-CASC15	ETP
PATHJF		Unknown	wt	ETP
PASYCN	50,XY,+X,+6,+19,+21[13]/46,XY[7]	Unknown	wt	notETP
PATMXN	46,XY,add(3)(p21),add(5)(q22)[5]/46,XY[13]	Unknown		nearETP
LMO2/LYL1 cluster
WAS10	46,XY[20].nuc ish (5'TCRB,3'TCRB)x2(5'TCRB con 5'TCRBx2)[200](CDKN2Ax0,D9Z1x2)[96/200],(TRA/Dx2)(5'TRA/D sep 3'TRA/Dx1)
# according to Liu Y, et al. Nat Genet. 2017
