# Supplementary material for: Comprehensive genomic characterization of gene therapy-induced T-cell acute lymphoblastic leukemia
Source: Leukemia. 2020 Mar 3;34(10):2785–9. doi: 10.1038/s41375-020-0779-z (PMC8321895; doi:10.1038/s41375-020-0779-z)
Supplement: Supplementary file 6 — Supplemental Table 5 [file 41375_2020_779_MOESM6_ESM.xlsx]

## Sheet: Top 10 IS
		relative expression compared to all WAS cases
	integration site	relative to median	relative to mean
WAS1	MRPS28	1	0.972934
	LMO2	0.643379	0.59953
	IQSEC2	128.766	4.80876
	MECOM	4.62973	2.53645
	UTS2R	4.66916	3.19069
	FNTB	0.664739	0.725337
	CCND2	1.34539	1.31971
	SDCCAG8	0.944278	0.922571
WAS5	C11orf74	1.01468	0.587511
	TMEM217	1	0.97028
	LMO2	1.53558	1.43092
	UBB	0.861599	0.780768
	TAL1	1.63071	1.2958
	ST8SIA6	15.1993	2.67534
	CPSF6	1	0.909421
	CD46	1.10458	1.13529
	RIN3	0.605978	0.63334
	CRYBA4	0.928973	0.76251
WAS6	LMO2	1.59656	1.48775
	PTBP2	0.981646	0.559867
	ARHGEF6	2.72499	1.85426
	PRKCE	0.540029	0.497983
	FLI1	1.40468	1.4752
	CLNK	1.87891	2.09919
	CNTNAP5	N/A	0
	PBX3	0.48053	0.502538
	MDGA1	0.671429	0.802469
	RTN4	0.734993	0.764494
WAS7	TAL1	3.30203	2.62387
	LMO2	1	0.931846
	HMGA2	0.776359	0.266229
	RNF125	1.48612	1.21862
	AKR1E2	0.0820529	0.0721931
	ARID5B	4.56393	2.63293
	MECOM	0.278823	0.152756
	AGPAT5	0.603648	0.642552
	PLXNC1	0.150636	0.166741
	ST8SIA1	5.74953	2.14835
WAS8	LMO2	0.590173	0.549951
	CYTIP	0.819315	0.602198
	IMMP2L	1.19714	1.16654
	GSDMC	1.71633	1.88717
	TRMT1	0.818547	0.840503
